# Supplementary material for: Investigating the Role of OrbF in Biofilm Biosynthesis and Regulation of Biofilm-Associated Genes in Bacillus cereus BC1
Source: Foods. 2024 Feb 20;13(5):638. doi: 10.3390/foods13050638 (PMC10931033; doi:10.3390/foods13050638)
Supplement: Supplementary file 1 [file foods-13-00638-s001.zip]

Archive with 1 entries (1 files):
- foods-2795890-supplementary.pdf
